# Supplementary material for: Superparamagnetic ZnFe2O4 Nanoparticles-Reduced Graphene Oxide-Polyurethane Resin Based Nanocomposites for Electromagnetic Interference Shielding Application
Source: Nanomaterials (Basel). 2021 Apr 25;11(5):1112. doi: 10.3390/nano11051112 (PMC8145072; doi:10.3390/nano11051112)
Supplement: Supplementary file 1 [file nanomaterials-11-01112-s001.zip]

Archive with 1 entries (1 files):
- nanomaterials-1183956-supplementary.pdf
